# Supplementary material for: Probiotic Properties of Lactic Acid Bacteria with High Conjugated Linoleic Acid Converting Activity Isolated from Jeot-Gal, High-Salt Fermented Seafood
Source: Microorganisms. 2021 Oct 28;9(11):2247. doi: 10.3390/microorganisms9112247 (PMC8625341; doi:10.3390/microorganisms9112247)
Supplement: Supplementary file 1 [file microorganisms-09-02247-s001.zip]

Archive with 1 entries (1 files):
- microorganisms-1363016-supplementary.pdf
